# Supplementary material for: Diverging Discourses: Animal Health Challenges and Veterinary Care in Northern Uganda
Source: Front Vet Sci. 2022 Mar 10;9:773903. doi: 10.3389/fvets.2022.773903 (PMC8960384; doi:10.3389/fvets.2022.773903)
Supplement: Supplementary file 1 [file Data_Sheet_1.zip]

Archive with 4 entries (4 files):
- Annex 1.DOCX
- Annex 2.DOCX
- Annex 3.DOCX
- Annex 4.DOCX
